# Supplementary material for: Triple-layer dissection of the lung adenocarcinoma transcriptome – regulation at the gene, transcript, and exon levels
Source: Oncotarget. 2015 Sep 2;6(30):28755–73. doi: 10.18632/oncotarget.4810 (PMC4745690; doi:10.18632/oncotarget.4810)
Supplement: Supplementary file 2 [file oncotarget-06-28755-s002.xlsx]

## Sheet: Table_S1_Patient Info
Supplementary Table S1. The datasets used in this study.
	GSE40419 (base dataset)							GSE34914 (KRAS dataset)							GSE37764 (Non-smoker dataset)
	87 lung adenocarcinomas and 77 adjacent normal tissues							16 lung adenocarcinomas							12 lung adenocarcinomas and 12 adjacent normal tissues
	Data ID	Type	Age	Smoking State	Stage	Gender		Data ID	Type	Age	Smoking State	Stage	Gender		Data ID	Type	Age	Smoking State	Stage	Gender
	ERR164473	Normal	54	smoker	NA	male		SRR396799	Cancer	NA	NA	NA	NA		SRR493939	Cancer	44	never smoker	2A	female
	ERR164474	Normal	51	current smoker	NA	male		SRR396800	Cancer	NA	NA	NA	NA		SRR493940	Cancer	44	never smoker	2A	female
	ERR164475	Normal	65	never smoker	NA	female		SRR396801	Cancer	NA	NA	NA	NA		SRR493943	Cancer	53	never smoker	2B	female
	ERR164476	Normal	68	NA	NA	male		SRR396802	Cancer	NA	NA	NA	NA		SRR493944	Cancer	53	never smoker	2B	female
	ERR164477	Normal	81	smoker	NA	male		SRR396803	Cancer	NA	NA	NA	NA		SRR493947	Cancer	60	never smoker	1A	female
	ERR164478	Normal	71	smoker	NA	male		SRR396804	Cancer	NA	NA	NA	NA		SRR493948	Cancer	60	never smoker	1A	female
	ERR164479	Normal	58	never smoker	NA	female		SRR396805	Cancer	NA	NA	NA	NA		SRR493951	Cancer	44	never smoker	2A	female
	ERR164480	Normal	63	never smoker	NA	female		SRR396806	Cancer	NA	NA	NA	NA		SRR493952	Cancer	44	never smoker	2A	female
	ERR164481	Normal	66	NA	NA	male		SRR396807	Cancer	NA	NA	NA	NA		SRR493955	Cancer	70	never smoker	2B	female
	ERR164482	Normal	50	current smoker	NA	female		SRR396808	Cancer	NA	NA	NA	NA		SRR493956	Cancer	70	never smoker	2B	female
	ERR164483	Normal	54	never smoker	NA	female		SRR396809	Cancer	NA	NA	NA	NA		SRR493959	Cancer	62	never smoker	1A	female
	ERR164484	Normal	64	never smoker	NA	female		SRR396810	Cancer	NA	NA	NA	NA		SRR493960	Cancer	62	never smoker	1A	female
	ERR164485	Normal	68	smoker	NA	female		SRR396811	Cancer	NA	NA	NA	NA		SRR493937	Normal	44	never smoker	NA	female
	ERR164486	Normal	40	never smoker	NA	female		SRR396812	Cancer	NA	NA	NA	NA		SRR493938	Normal	44	never smoker	NA	female
	ERR164487	Normal	65	smoker	NA	male		SRR396813	Cancer	NA	NA	NA	NA		SRR493941	Normal	53	never smoker	NA	female
	ERR164488	Normal	42	smoker	NA	male		SRR396814	Cancer	NA	NA	NA	NA		SRR493942	Normal	53	never smoker	NA	female
	ERR164489	Normal	73	smoker	NA	male									SRR493945	Normal	60	never smoker	NA	female
	ERR164490	Normal	66	never smoker	NA	female									SRR493946	Normal	60	never smoker	NA	female
	ERR164491	Normal	66	smoker	NA	male									SRR493949	Normal	44	never smoker	NA	female
	ERR164492	Normal	59	never smoker	NA	female									SRR493950	Normal	44	never smoker	NA	female
	ERR164493	Normal	60	never smoker	NA	female									SRR493953	Normal	70	never smoker	NA	female
	ERR164494	Normal	38	never smoker	NA	female									SRR493954	Normal	70	never smoker	NA	female
	ERR164495	Normal	61	never smoker	NA	female									SRR493957	Normal	62	never smoker	NA	female
	ERR164496	Normal	62	NA	NA	male									SRR493958	Normal	62	never smoker	NA	female
	ERR164497	Normal	73	smoker	NA	male
	ERR164498	Normal	60	current smoker	NA	male
	ERR164499	Normal	56	never smoker	NA	female
	ERR164500	Normal	76	smoker	NA	male
	ERR164501	Normal	62	never smoker	NA	male
	ERR164502	Normal	54	current smoker	NA	male
	ERR164503	Normal	68	never smoker	NA	male
	ERR164504	Normal	79	smoker	NA	male
	ERR164505	Normal	58	smoker	NA	male
	ERR164506	Normal	71	never smoker	NA	female
	ERR164507	Normal	69	smoker	NA	male
	ERR164508	Normal	69	smoker	NA	male
	ERR164509	Normal	65	smoker	NA	male
	ERR164510	Normal	62	smoker	NA	male
	ERR164511	Normal	79	smoker	NA	male
	ERR164512	Normal	73	current smoker	NA	male
	ERR164513	Normal	67	never smoker	NA	female
	ERR164514	Normal	73	smoker	NA	male
	ERR164515	Normal	76	smoker	NA	male
	ERR164516	Normal	62	smoker	NA	male
	ERR164517	Normal	58	smoker	NA	male
	ERR164518	Normal	52	current smoker	NA	male
	ERR164519	Normal	67	never smoker	NA	female
	ERR164520	Normal	62	never smoker	NA	female
	ERR164521	Normal	70	never smoker	NA	female
	ERR164522	Normal	78	smoker	NA	male
	ERR164523	Normal	70	never smoker	NA	female
	ERR164524	Normal	65	smoker	NA	male
	ERR164525	Normal	63	never smoker	NA	male
	ERR164526	Normal	59	current smoker	NA	male
	ERR164527	Normal	66	never smoker	NA	female
	ERR164528	Normal	56	smoker	NA	male
	ERR164529	Normal	64	smoker	NA	male
	ERR164530	Normal	66	never smoker	NA	female
	ERR164531	Normal	45	never smoker	NA	female
	ERR164532	Normal	82	smoker	NA	male
	ERR164533	Normal	74	never smoker	NA	female
	ERR164534	Normal	69	smoker	NA	male
	ERR164535	Normal	65	current smoker	NA	male
	ERR164536	Normal	58	smoker	NA	male
	ERR164537	Normal	47	current smoker	NA	male
	ERR164538	Normal	55	smoker	NA	female
	ERR164539	Normal	62	never smoker	NA	female
	ERR164540	Normal	68	never smoker	NA	female
	ERR164541	Normal	75	never smoker	NA	female
	ERR164542	Normal	72	never smoker	NA	male
	ERR164543	Normal	66	never smoker	NA	male
	ERR164544	Normal	75	never smoker	NA	female
	ERR164545	Normal	48	never smoker	NA	female
	ERR164546	Normal	66	never smoker	NA	female
	ERR164547	Normal	64	never smoker	NA	female
	ERR164548	Normal	64	current smoker	NA	male
	ERR164549	Normal	82	smoker	NA	female
	ERR164550	Cancer	54	smoker	1A	male
	ERR164551	Cancer	51	current smoker	2B	male
	ERR164552	Cancer	65	never smoker	1A	female
	ERR164553	Cancer	52	never smoker	3B	male
	ERR164554	Cancer	68	NA	3A	male
	ERR164555	Cancer	38	current smoker	2B	male
	ERR164556	Cancer	81	smoker	1A	male
	ERR164557	Cancer	85	smoker	1B	male
	ERR164558	Cancer	71	smoker	1B	male
	ERR164559	Cancer	58	never smoker	2A	female
	ERR164560	Cancer	63	never smoker	1A	female
	ERR164561	Cancer	66	NA	1B	male
	ERR164562	Cancer	72	current smoker	2B	male
	ERR164563	Cancer	50	current smoker	3A	female
	ERR164564	Cancer	60	current smoker	1B	male
	ERR164565	Cancer	54	never smoker	1A	female
	ERR164566	Cancer	64	never smoker	1A	female
	ERR164567	Cancer	68	smoker	1B	female
	ERR164568	Cancer	40	never smoker	4	female
	ERR164569	Cancer	65	smoker	1A	male
	ERR164570	Cancer	42	smoker	1B	male
	ERR164571	Cancer	73	smoker	1A	male
	ERR164572	Cancer	66	NA	3A	male
	ERR164573	Cancer	66	never smoker	1A	female
	ERR164574	Cancer	66	smoker	1A	male
	ERR164575	Cancer	61	smoker	1A	male
	ERR164576	Cancer	51	never smoker	1A	female
	ERR164577	Cancer	59	never smoker	NA	female
	ERR164578	Cancer	60	never smoker	4	female
	ERR164579	Cancer	38	never smoker	1A	female
	ERR164580	Cancer	61	never smoker	1A	female
	ERR164581	Cancer	58	current smoker	1A	male
	ERR164582	Cancer	62	NA	NA	male
	ERR164583	Cancer	73	smoker	1B	male
	ERR164584	Cancer	60	current smoker	2A	male
	ERR164585	Cancer	56	never smoker	1A	female
	ERR164586	Cancer	58	smoker	1A	male
	ERR164587	Cancer	58	smoker	1A	male
	ERR164588	Cancer	71	never smoker	1A	female
	ERR164589	Cancer	69	smoker	2B	male
	ERR164590	Cancer	69	smoker	4	male
	ERR164591	Cancer	65	smoker	1B	male
	ERR164592	Cancer	61	current smoker	3A	male
	ERR164593	Cancer	62	smoker	1B	male
	ERR164594	Cancer	79	smoker	1B	male
	ERR164595	Cancer	73	current smoker	1B	male
	ERR164596	Cancer	67	never smoker	1A	female
	ERR164597	Cancer	67	never smoker	1A	female
	ERR164598	Cancer	73	smoker	1A	male
	ERR164599	Cancer	73	smoker	1A	male
	ERR164600	Cancer	76	smoker	3A	male
	ERR164601	Cancer	62	smoker	1A	male
	ERR164602	Cancer	58	smoker	1B	male
	ERR164603	Cancer	52	current smoker	1A	male
	ERR164604	Cancer	67	never smoker	1B	female
	ERR164605	Cancer	62	never smoker	1B	female
	ERR164606	Cancer	70	never smoker	2A	female
	ERR164607	Cancer	78	smoker	3A	male
	ERR164608	Cancer	70	never smoker	1B	female
	ERR164609	Cancer	65	smoker	1A	male
	ERR164610	Cancer	63	never smoker	1B	male
	ERR164611	Cancer	59	current smoker	3A	male
	ERR164612	Cancer	66	never smoker	1B	female
	ERR164613	Cancer	56	smoker	2B	male
	ERR164614	Cancer	64	smoker	1A	male
	ERR164615	Cancer	66	never smoker	1A	female
	ERR164616	Cancer	45	never smoker	1B	female
	ERR164617	Cancer	82	smoker	4	male
	ERR164618	Cancer	74	never smoker	1B	female
	ERR164619	Cancer	69	smoker	2B	male
	ERR164620	Cancer	65	current smoker	3A	male
	ERR164621	Cancer	58	smoker	2B	male
	ERR164622	Cancer	47	current smoker	2B	male
	ERR164623	Cancer	55	smoker	3A	female
	ERR164624	Cancer	62	never smoker	3B	female
	ERR164625	Cancer	68	never smoker	1B	female
	ERR164626	Cancer	75	never smoker	1A	female
	ERR164627	Cancer	72	never smoker	1A	male
	ERR164628	Cancer	66	never smoker	1B	male
	ERR164629	Cancer	75	never smoker	3B	female
	ERR164630	Cancer	48	never smoker	1B	female
	ERR164631	Cancer	66	never smoker	1A	female
	ERR164632	Cancer	64	never smoker	1B	female
	ERR164633	Cancer	64	current smoker	2A	male
	ERR164634	Cancer	82	smoker	1A	female
	ERR318891	Cancer	76	smoker	2A	male
	ERR318892	Cancer	62	never smoker	3A	male
	ERR318893	Cancer	54	current smoker	1A	male
	ERR318894	Cancer	68	never smoker	1A	male
	ERR318895	Cancer	79	smoker	1B	male
