# Supplementary material for: Triple-layer dissection of the lung adenocarcinoma transcriptome – regulation at the gene, transcript, and exon levels
Source: Oncotarget. 2015 Sep 2;6(30):28755–73. doi: 10.18632/oncotarget.4810 (PMC4745690; doi:10.18632/oncotarget.4810)
Supplement: Supplementary file 3 [file oncotarget-06-28755-s003.xlsx]

## Sheet: Table_S2_5 replicates
Supplementary Table S2. The grouping of five random assignment experiments.
	Training												Validation
	Normal						Cancer						Normal						Cancer
	I	II	III	IV	V		I	II	III	IV	V		I	II	III	IV	V		I	II	III	IV	V
	ERR164474	ERR164473	ERR164473	ERR164473	ERR164476		ERR164551	ERR164550	ERR164550	ERR164550	ERR164553		ERR164473	ERR164474	ERR164476	ERR164474	ERR164473		ERR164550	ERR164551	ERR164553	ERR164551	ERR164550
	ERR164475	ERR164477	ERR164474	ERR164476	ERR164477		ERR164552	ERR164556	ERR164551	ERR164553	ERR164556		ERR164476	ERR164475	ERR164477	ERR164475	ERR164474		ERR164553	ERR164552	ERR164554	ERR164552	ERR164551
	ERR164477	ERR164479	ERR164475	ERR164478	ERR164478		ERR164556	ERR164559	ERR164552	ERR164558	ERR164558		ERR164478	ERR164476	ERR164478	ERR164477	ERR164475		ERR164554	ERR164553	ERR164555	ERR164554	ERR164552
	ERR164479	ERR164481	ERR164482	ERR164479	ERR164480		ERR164559	ERR164561	ERR164563	ERR164559	ERR164560		ERR164480	ERR164478	ERR164479	ERR164480	ERR164479		ERR164555	ERR164554	ERR164556	ERR164555	ERR164554
	ERR164481	ERR164482	ERR164483	ERR164481	ERR164481		ERR164561	ERR164563	ERR164565	ERR164561	ERR164561		ERR164482	ERR164480	ERR164480	ERR164482	ERR164483		ERR164557	ERR164555	ERR164557	ERR164556	ERR164555
	ERR164484	ERR164483	ERR164485	ERR164483	ERR164482		ERR164566	ERR164565	ERR164567	ERR164565	ERR164563		ERR164483	ERR164484	ERR164481	ERR164485	ERR164487		ERR164558	ERR164557	ERR164558	ERR164557	ERR164557
	ERR164486	ERR164485	ERR164487	ERR164484	ERR164484		ERR164568	ERR164567	ERR164569	ERR164566	ERR164566		ERR164485	ERR164487	ERR164484	ERR164487	ERR164488		ERR164560	ERR164558	ERR164559	ERR164560	ERR164559
	ERR164499	ERR164486	ERR164488	ERR164486	ERR164485		ERR164585	ERR164568	ERR164570	ERR164568	ERR164567		ERR164487	ERR164490	ERR164486	ERR164489	ERR164489		ERR164562	ERR164560	ERR164560	ERR164562	ERR164562
	ERR164502	ERR164488	ERR164490	ERR164488	ERR164486		ERR318893	ERR164570	ERR164573	ERR164570	ERR164568		ERR164488	ERR164491	ERR164489	ERR164491	ERR164490		ERR164563	ERR164562	ERR164561	ERR164563	ERR164564
	ERR164503	ERR164489	ERR164496	ERR164490	ERR164492		ERR318894	ERR164571	ERR164582	ERR164573	ERR164577		ERR164489	ERR164492	ERR164491	ERR164492	ERR164491		ERR164564	ERR164564	ERR164562	ERR164564	ERR164565
	ERR164505	ERR164496	ERR164497	ERR164494	ERR164494		ERR164586	ERR164582	ERR164583	ERR164579	ERR164579		ERR164490	ERR164493	ERR164492	ERR164493	ERR164493		ERR164565	ERR164566	ERR164564	ERR164567	ERR164569
	ERR164509	ERR164499	ERR164498	ERR164496	ERR164497		ERR164587	ERR164585	ERR164584	ERR164582	ERR164583		ERR164491	ERR164494	ERR164493	ERR164495	ERR164495		ERR164567	ERR164569	ERR164566	ERR164569	ERR164570
	ERR164512	ERR164500	ERR164500	ERR164501	ERR164500		ERR164591	ERR318891	ERR318891	ERR318892	ERR318891		ERR164492	ERR164495	ERR164494	ERR164497	ERR164496		ERR164569	ERR164572	ERR164568	ERR164571	ERR164571
	ERR164513	ERR164504	ERR164502	ERR164507	ERR164501		ERR164595	ERR318895	ERR318893	ERR164589	ERR318892		ERR164493	ERR164497	ERR164495	ERR164498	ERR164498		ERR164570	ERR164573	ERR164571	ERR164572	ERR164572
	ERR164514	ERR164506	ERR164503	ERR164511	ERR164502		ERR164596	ERR164588	ERR318894	ERR164594	ERR318893		ERR164494	ERR164498	ERR164499	ERR164499	ERR164499		ERR164571	ERR164574	ERR164572	ERR164574	ERR164573
	ERR164517	ERR164507	ERR164505	ERR164512	ERR164505		ERR164597	ERR164589	ERR164586	ERR164595	ERR164586		ERR164495	ERR164501	ERR164501	ERR164500	ERR164503		ERR164572	ERR164575	ERR164574	ERR164575	ERR164574
	ERR164518	ERR164509	ERR164508	ERR164514	ERR164508		ERR164598	ERR164591	ERR164587	ERR164598	ERR164587		ERR164496	ERR164502	ERR164504	ERR164502	ERR164504		ERR164573	ERR164576	ERR164575	ERR164576	ERR164575
	ERR164520	ERR164512	ERR164510	ERR164516	ERR164511		ERR164599	ERR164595	ERR164590	ERR164599	ERR164590		ERR164497	ERR164503	ERR164506	ERR164503	ERR164506		ERR164574	ERR164577	ERR164576	ERR164577	ERR164576
	ERR164521	ERR164514	ERR164511	ERR164517	ERR164512		ERR164602	ERR164598	ERR164593	ERR164601	ERR164594		ERR164498	ERR164505	ERR164507	ERR164504	ERR164507		ERR164575	ERR164578	ERR164577	ERR164578	ERR164578
	ERR164522	ERR164515	ERR164512	ERR164518	ERR164515		ERR164603	ERR164599	ERR164594	ERR164602	ERR164595		ERR164500	ERR164508	ERR164509	ERR164505	ERR164509		ERR164576	ERR164579	ERR164578	ERR164580	ERR164580
	ERR164525	ERR164516	ERR164514	ERR164519	ERR164518		ERR164605	ERR164600	ERR164595	ERR164603	ERR164600		ERR164501	ERR164510	ERR164513	ERR164506	ERR164510		ERR164577	ERR164580	ERR164579	ERR164581	ERR164581
	ERR164528	ERR164519	ERR164515	ERR164520	ERR164519		ERR164606	ERR164601	ERR164598	ERR164604	ERR164603		ERR164504	ERR164511	ERR164517	ERR164508	ERR164513		ERR164578	ERR164581	ERR164580	ERR164583	ERR164582
	ERR164529	ERR164520	ERR164516	ERR164522	ERR164520		ERR164607	ERR164604	ERR164599	ERR164605	ERR164604		ERR164506	ERR164513	ERR164519	ERR164509	ERR164514		ERR164579	ERR164583	ERR164581	ERR164584	ERR164584
	ERR164531	ERR164521	ERR164518	ERR164525	ERR164521		ERR164610	ERR164605	ERR164600	ERR164607	ERR164605		ERR164507	ERR164517	ERR164520	ERR164510	ERR164516		ERR164580	ERR164584	ERR164585	ERR164585	ERR164585
	ERR164532	ERR164526	ERR164521	ERR164526	ERR164524		ERR164613	ERR164606	ERR164601	ERR164610	ERR164606		ERR164508	ERR164518	ERR164522	ERR164513	ERR164517		ERR164581	ERR318892	ERR318892	ERR318891	ERR318894
	ERR164533	ERR164527	ERR164523	ERR164528	ERR164526		ERR164614	ERR164611	ERR164603	ERR164611	ERR164609		ERR164510	ERR164522	ERR164524	ERR164515	ERR164522		ERR164582	ERR318893	ERR318895	ERR318893	ERR318895
	ERR164536	ERR164528	ERR164527	ERR164531	ERR164530		ERR164616	ERR164612	ERR164606	ERR164613	ERR164611		ERR164511	ERR164523	ERR164525	ERR164521	ERR164523		ERR164583	ERR318894	ERR164588	ERR318894	ERR164588
	ERR164538	ERR164532	ERR164528	ERR164533	ERR164531		ERR164617	ERR164613	ERR164608	ERR164616	ERR164615		ERR164515	ERR164524	ERR164526	ERR164523	ERR164525		ERR164584	ERR164586	ERR164589	ERR318895	ERR164589
	ERR164539	ERR164533	ERR164531	ERR164534	ERR164532		ERR164618	ERR164617	ERR164612	ERR164618	ERR164616		ERR164516	ERR164525	ERR164529	ERR164524	ERR164527		ERR318891	ERR164587	ERR164591	ERR164586	ERR164591
	ERR164540	ERR164536	ERR164534	ERR164535	ERR164534		ERR164621	ERR164618	ERR164613	ERR164619	ERR164617		ERR164519	ERR164529	ERR164530	ERR164527	ERR164528		ERR318892	ERR164590	ERR164592	ERR164587	ERR164592
	ERR164541	ERR164537	ERR164536	ERR164536	ERR164537		ERR164623	ERR164621	ERR164616	ERR164620	ERR164619		ERR164523	ERR164530	ERR164532	ERR164529	ERR164529		ERR318895	ERR164592	ERR164596	ERR164588	ERR164593
	ERR164542	ERR164538	ERR164537	ERR164537	ERR164538		ERR164624	ERR164622	ERR164619	ERR164621	ERR164622		ERR164524	ERR164531	ERR164533	ERR164530	ERR164533		ERR164588	ERR164593	ERR164597	ERR164590	ERR164596
	ERR164543	ERR164539	ERR164538	ERR164539	ERR164539		ERR164625	ERR164623	ERR164621	ERR164622	ERR164623		ERR164526	ERR164534	ERR164535	ERR164532	ERR164535		ERR164589	ERR164594	ERR164602	ERR164591	ERR164597
	ERR164545	ERR164541	ERR164539	ERR164542	ERR164542		ERR164626	ERR164624	ERR164622	ERR164624	ERR164624		ERR164527	ERR164535	ERR164540	ERR164538	ERR164536		ERR164590	ERR164596	ERR164604	ERR164592	ERR164598
	ERR164546	ERR164543	ERR164542	ERR164543	ERR164545		ERR164627	ERR164626	ERR164623	ERR164627	ERR164627		ERR164530	ERR164540	ERR164541	ERR164540	ERR164540		ERR164592	ERR164597	ERR164605	ERR164593	ERR164599
	ERR164547	ERR164544	ERR164545	ERR164545	ERR164546		ERR164628	ERR164628	ERR164624	ERR164628	ERR164630		ERR164534	ERR164542	ERR164543	ERR164541	ERR164541		ERR164593	ERR164602	ERR164607	ERR164596	ERR164601
	ERR164548	ERR164545	ERR164546	ERR164546	ERR164547		ERR164630	ERR164629	ERR164627	ERR164630	ERR164631		ERR164535	ERR164547	ERR164544	ERR164544	ERR164543		ERR164594	ERR164603	ERR164609	ERR164597	ERR164602
	ERR164549	ERR164546	ERR164549	ERR164548	ERR164548		ERR164631	ERR164630	ERR164630	ERR164631	ERR164632		ERR164537	ERR164548	ERR164547	ERR164547	ERR164544		ERR164600	ERR164607	ERR164610	ERR164600	ERR164607
							ERR164632	ERR164631	ERR164631	ERR164633	ERR164633		ERR164544	ERR164549	ERR164548	ERR164549	ERR164549		ERR164601	ERR164608	ERR164611	ERR164606	ERR164608
							ERR164633		ERR164634										ERR164604	ERR164609	ERR164614	ERR164608	ERR164610
							ERR164634												ERR164608	ERR164610	ERR164615	ERR164609	ERR164612
																			ERR164609	ERR164614	ERR164617	ERR164612	ERR164613
																			ERR164611	ERR164615	ERR164618	ERR164614	ERR164614
																			ERR164612	ERR164616	ERR164620	ERR164615	ERR164618
																			ERR164615	ERR164619	ERR164625	ERR164617	ERR164620
																			ERR164619	ERR164620	ERR164626	ERR164623	ERR164621
																			ERR164620	ERR164625	ERR164628	ERR164625	ERR164625
																			ERR164622	ERR164627	ERR164629	ERR164626	ERR164626
																			ERR164629	ERR164632	ERR164632	ERR164629	ERR164628
																				ERR164633	ERR164633	ERR164632	ERR164629
																				ERR164634		ERR164634	ERR164634
