# Supplementary material for: Triple-layer dissection of the lung adenocarcinoma transcriptome – regulation at the gene, transcript, and exon levels
Source: Oncotarget. 2015 Sep 2;6(30):28755–73. doi: 10.18632/oncotarget.4810 (PMC4745690; doi:10.18632/oncotarget.4810)
Supplement: Supplementary file 4 [file oncotarget-06-28755-s004.xlsx]

## Sheet: Table S3_Biological Function
Supplementary Table S3. The biological functions of the identified DEGs/DETs/DEEs.
	Gene Ontology			KEGG Pathway			Oncogene Coregulation
	DESeq DEG			DESeq DEG			DESeq DEG
	GO Term	estimate		Pathway Name	estimate		Association
	MULTICELLULAR_ORGANISMAL_DEVELOPMENT	0.71472		AXON_GUIDANCE	0.999608		Oncogene	estimate
	PLASMA_MEMBRANE	0.678977		CELL_CYCLE	0.998828		CORDENONSI_YAP_CONSERVED_SIGNATURE	0.682355
	CELL_CYCLE	0.677237		VASCULAR_SMOOTH_MUSCLE_CONTRACTION	0.994854		SINGH_KRAS_DEPENDENCY_SIGNATURE_	0.581261
	CELL_PROLIFERATION	0.610236		ECM_RECEPTOR_INTERACTION	0.91836		Positive correlation
	RECEPTOR_ACTIVITY	0.566704		PATHWAYS_IN_CANCER	0.720269		Oncogene	estimate
	DEXSeq DEE-G			GLUTATHIONE_METABOLISM	0.632326		MEK_UP	0.999694
	GO Term	estimate		NEUROACTIVE_LIGAND_RECEPTOR_INTERACTION	0.994222		CSR_LATE_UP	0.879296
	NUCLEUS	0.999713		TGF_BETA_SIGNALING_PATHWAY	0.964321		RPS14_DN	0.999949
	CYTOPLASM	0.99929		ABC_TRANSPORTERS	0.910446		KRAS.KIDNEY_UP	0.993822
	TRANSFERASE_ACTIVITY_TRANSFERRING_PHOSPHORUS_CONTAINING_GROUPS	0.896024		ARGININE_AND_PROLINE_METABOLISM	0.883593		E2F3_UP	0.98713
	BIOPOLYMER_METABOLIC_PROCESS	0.720268		COMPLEMENT_AND_COAGULATION_CASCADES	0.858875		KRAS.600.LUNG.BREAST_UP	0.980818
	PROTEIN_COMPLEX	0.697565		ALANINE_ASPARTATE_AND_GLUTAMATE_METABOLISM	0.852819		IL2_UP	0.973131
	CELL_SURFACE	0.635253		CELL_ADHESION_MOLECULES_CAMS	0.755227		KRAS.PROSTATE_UP	0.963244
	Cuffdiff DEG			O_GLYCAN_BIOSYNTHESIS	0.702159		PRC2_SUZ12_UP	0.938868
	GO Term	estimate		MATURITY_ONSET_DIABETES_OF_THE_YOUNG	0.678102		NRL_DN	0.832061
	CELL_CYCLE_PROCESS	0.566317		TYROSINE_METABOLISM	0.665406		ATM_DN	0.82039
	Cuffdiff DET-G			GLYCOSPHINGOLIPID_BIOSYNTHESIS_LACTO_AND_NEOLACTO_SERIES	0.570283		PTEN_DN	0.710429
	GO Term	estimate		ARRHYTHMOGENIC_RIGHT_VENTRICULAR_CARDIOMYOPATHY_ARVC	0.527293		PRC2_EZH2_UP	0.644746
	CELL_CYCLE_PROCESS	0.598543		DEXSeq DEE-G			Negative correlation
	PROTEIN_TYROSINE_KINASE_ACTIVITY	0.582029		Pathway Name	estimate		Oncogene	estimate
	STRUCTURAL_MOLECULE_ACTIVITY	0.546453		AXON_GUIDANCE	0.999958		VEGF_A_UP	0.811971
				GLUTATHIONE_METABOLISM	0.981141		E2F1_UP	0.719382
				PATHWAYS_IN_CANCER	0.961676		EGFR_UP	0.575967
				VASCULAR_SMOOTH_MUSCLE_CONTRACTION	0.811951		RB_DN	0.516055
				CELL_CYCLE	0.597839		IL15_UP	0.998828
				ECM_RECEPTOR_INTERACTION	0.576141		RB_P107_DN	0.980743
				ENDOCYTOSIS	0.999971		LEF1_UP	0.976957
				SPLICEOSOME	0.999963		KRAS.600_UP	0.962872
				UBIQUITIN_MEDIATED_PROTEOLYSIS	0.999938		ATF2_S_UP	0.825498
				LYSOSOME	0.999924		KRAS.PROSTATE_UP	0.711463
				TIGHT_JUNCTION	0.999757		BMI1_DN	0.701389
				MAPK_SIGNALING_PATHWAY	0.999686		BMI1_DN_MEL18_DN	0.691903
				GLYCEROPHOSPHOLIPID_METABOLISM	0.999606		DEXSeq DEE-G
				PURINE_METABOLISM	0.999531		Association
				PROTEIN_EXPORT	0.999472		Oncogene	estimate
				N_GLYCAN_BIOSYNTHESIS	0.999103		CORDENONSI_YAP_CONSERVED_SIGNATURE	0.968074
				NEUROTROPHIN_SIGNALING_PATHWAY	0.998457		TBK1.DF_DN	0.999961
				AMINO_SUGAR_AND_NUCLEOTIDE_SUGAR_METABOLISM	0.99727		TBK1.DF_UP	0.999933
				ADHERENS_JUNCTION	0.99653		EIF4E_DN	0.999782
				HUNTINGTONS_DISEASE	0.993764		TBK1.DN.48HRS_DN	0.986085
				LYSINE_DEGRADATION	0.993648		STK33_NOMO_UP	0.979567
				AMINOACYL_TRNA_BIOSYNTHESIS	0.989965		SIRNA_EIF4GI_UP	0.939228
				ALZHEIMERS_DISEASE	0.989624		BCAT_BILD_ET_AL_DN	0.723052
				RIBOSOME	0.989024		Positive correlation
				P53_SIGNALING_PATHWAY	0.987088		Oncogene	estimate
				SNARE_INTERACTIONS_IN_VESICULAR_TRANSPORT	0.986265		MEK_UP	0.960493
				NOTCH_SIGNALING_PATHWAY	0.980433		CSR_LATE_UP	0.937862
				HOMOLOGOUS_RECOMBINATION	0.975893		GCNP_SHH_UP_LATE	0.999861
				LEUKOCYTE_TRANSENDOTHELIAL_MIGRATION	0.956647		CAMP_UP	0.999819
				FOLATE_BIOSYNTHESIS	0.951903		RB_P130_DN	0.999783
				INSULIN_SIGNALING_PATHWAY	0.951562		PIGF_UP	0.999351
				FOCAL_ADHESION	0.941318		E2F1_UP	0.998634
				MTOR_SIGNALING_PATHWAY	0.92582		PDGF_UP	0.993176
				PRIMARY_IMMUNODEFICIENCY	0.909973		RAF_UP	0.988821
				PYRIMIDINE_METABOLISM	0.89119		LTE2_UP	0.953911
				RNA_DEGRADATION	0.882769		PRC2_EDD_UP	0.93334
				SPHINGOLIPID_METABOLISM	0.87217		CSR_EARLY_UP	0.909536
				PROTEASOME	0.852779		ERB2_UP	0.829122
				GLYCOSAMINOGLYCAN_BIOSYNTHESIS_KERATAN_SULFATE	0.840271		RB_DN	0.825241
				BASE_EXCISION_REPAIR	0.831388		GLI1_UP	0.773483
				GLYCOSAMINOGLYCAN_BIOSYNTHESIS_CHONDROITIN_SULFATE	0.815522		EGFR_UP	0.694406
				CYSTEINE_AND_METHIONINE_METABOLISM	0.815461		Negative correlation
				VALINE_LEUCINE_AND_ISOLEUCINE_DEGRADATION	0.797844		Oncogene	estimate
				PENTOSE_PHOSPHATE_PATHWAY	0.776841		RB_DN	0.999647
				PYRUVATE_METABOLISM	0.759441		E2F1_UP	0.997225
				CIRCADIAN_RHYTHM_MAMMAL	0.7293		EGFR_UP	0.960114
				GLYCOSYLPHOSPHATIDYLINOSITOL_GPI_ANCHOR_BIOSYNTHESIS	0.71865		VEGF_A_UP	0.956365
				EPITHELIAL_CELL_SIGNALING_IN_HELICOBACTER_PYLORI_INFECTION	0.682066		CAMP_UP	0.999963
				APOPTOSIS	0.675426		CSR_LATE_UP	0.999725
				NICOTINATE_AND_NICOTINAMIDE_METABOLISM	0.667426		LTE2_UP	0.998978
				REGULATION_OF_ACTIN_CYTOSKELETON	0.666188		ERB2_UP	0.996712
				TERPENOID_BACKBONE_BIOSYNTHESIS	0.637324		RAF_UP	0.986727
				PHOSPHATIDYLINOSITOL_SIGNALING_SYSTEM	0.583017		P53_DN	0.963544
				VASOPRESSIN_REGULATED_WATER_REABSORPTION	0.580634		CSR_EARLY_UP	0.956927
				OOCYTE_MEIOSIS	0.577214		MEL18_DN	0.676378
				Cuffdiff DEG			ESC_V6.5_UP_LATE	0.577055
				Pathway Name	estimate		ESC_V6.5_UP_EARLY	0.541674
				CELL_CYCLE	0.899851		MEK_UP	0.507521
				AXON_GUIDANCE	0.899724		Cuffdiff DEG
				ABC_TRANSPORTERS	0.889776		Association
				PURINE_METABOLISM	0.879918		Oncogene	estimate
				ECM_RECEPTOR_INTERACTION	0.84211		CYCLIN_D1_KE_	0.976858
				ARGININE_AND_PROLINE_METABOLISM	0.601978		CORDENONSI_YAP_CONSERVED_SIGNATURE	0.813612
				COMPLEMENT_AND_COAGULATION_CASCADES	0.52355		SINGH_KRAS_DEPENDENCY_SIGNATURE_	0.682947
				AMINOACYL_TRNA_BIOSYNTHESIS	0.80973		Positive correlation
				ALANINE_ASPARTATE_AND_GLUTAMATE_METABOLISM	0.804803		Oncogene	estimate
				HOMOLOGOUS_RECOMBINATION	0.766756		MEK_UP	0.994422
				GLYCOLYSIS_GLUCONEOGENESIS	0.730048		PRC2_EDD_UP	0.994408
				O_GLYCAN_BIOSYNTHESIS	0.705465		CSR_LATE_UP	0.95402
				PRION_DISEASES	0.700641		SNF5_DN	0.915695
				GLYCEROPHOSPHOLIPID_METABOLISM	0.628838		RPS14_DN	0.861862
				TIGHT_JUNCTION	0.596101		IL2_UP	0.849638
				VASCULAR_SMOOTH_MUSCLE_CONTRACTION	0.560485		LEF1_UP	0.798938
				ACUTE_MYELOID_LEUKEMIA	0.555834		MEL18_DN	0.794221
				PHENYLALANINE_METABOLISM	0.517087		KRAS.PROSTATE_UP	0.932326
				Cuffdiff DET-G			GCNP_SHH_UP_LATE	0.575997
				Pathway Name	estimate		Negative correlation
				AXON_GUIDANCE	0.997417		Oncogene	estimate
				ECM_RECEPTOR_INTERACTION	0.996484		EGFR_UP	0.999429
				COMPLEMENT_AND_COAGULATION_CASCADES	0.950141		LEF1_UP	0.962401
				ABC_TRANSPORTERS	0.902802		RB_P107_DN	0.959606
				CELL_CYCLE	0.734275		ATF2_S_UP	0.953409
				PURINE_METABOLISM	0.721638		VEGF_A_UP	0.829677
				ARGININE_AND_PROLINE_METABOLISM	0.514931		MEL18_DN	0.82821
				RIBOSOME	0.99217		BMI1_DN_MEL18_DN	0.690853
				NICOTINATE_AND_NICOTINAMIDE_METABOLISM	0.580428		KRAS.300_UP	0.64255
				FRUCTOSE_AND_MANNOSE_METABOLISM	0.577797		KRAS.BREAST_UP	0.550276
							Cuffdiff DET-G
							Association
							Oncogene	estimate
							CYCLIN_D1_KE_	0.991605
							CORDENONSI_YAP_CONSERVED_SIGNATURE	0.789095
							SINGH_KRAS_DEPENDENCY_SIGNATURE_	0.737804
							Positive correlation
							Oncogene	estimate
							RPS14_DN	0.980922
							MEK_UP	0.973466
							SNF5_DN	0.82105
							PRC2_EDD_UP	0.737205
							LEF1_UP	0.719544
							CSR_LATE_UP	0.713562
							IL2_UP	0.563545
							TGFB_UP	0.781152
							RELA_DN	0.6123
							AKT_UP	0.592038
							ERB2_UP	0.524648
							Negative correlation
							Oncogene	estimate
							EGFR_UP	0.994132
							VEGF_A_UP	0.983917
							LEF1_UP	0.955582
							RB_P107_DN	0.637682
							BMI1_DN_MEL18_DN	0.637474
							ATF2_S_UP	0.571303
							KRAS.300_UP	0.537341
							MEL18_DN	0.781639
							P53_DN	0.92164
							E2F1_UP	0.764119
							RAPA_EARLY_UP	0.643441
							RB_DN	0.503988
