# Supplementary material for: Triple-layer dissection of the lung adenocarcinoma transcriptome – regulation at the gene, transcript, and exon levels
Source: Oncotarget. 2015 Sep 2;6(30):28755–73. doi: 10.18632/oncotarget.4810 (PMC4745690; doi:10.18632/oncotarget.4810)
Supplement: Supplementary file 5 [file oncotarget-06-28755-s005.xlsx]

## Sheet: Table_S4_Accuracies in 9
Supplementary Table S4. The accuracies of 100-model classification systems in 9 selection criteria.
	DESeq Gene
		Accuracy				Number
		0.05	0.01	0.001		0.05	0.01	0.001
	Top1%	0.984476	0.969074	0.948532		13	5	2
	Top5%	0.974409	0.973743	0.977099		96	56	34
	Top10%	0.974188	0.970733	0.971393		254	154	79
	DEXSeq Exonic Region
		Accuracy				Number
		0.05	0.01	0.001		0.05	0.01	0.001
	Top1%	0.974436	0.975539	0.968066		54	35	21
	Top5%	0.976535	0.977103	0.978327		419	275	154
	Top10%	0.978319	0.977982	0.979894		994	670	397
	Cuffdiff Gene
		Accuracy				Number
		0.05	0.01	0.001		0.05	0.01	0.001
	Top1%	0.984141	0.977784	0.970839		14	8	4
	Top5%	0.975319	0.977444	0.977657		112	68	45
	Top10%	0.973401	0.973184	0.971854		290	186	116
	Cuffdiff Transcript
		Accuracy				Number
		0.05	0.01	0.001		0.05	0.01	0.001
	Top1%	0.971748	0.973428			10	4
	Top5%	0.97531	0.976426			134	50
	Top10%	0.975199	0.973539			315	127
