# Supplementary material for: Triple-layer dissection of the lung adenocarcinoma transcriptome – regulation at the gene, transcript, and exon levels
Source: Oncotarget. 2015 Sep 2;6(30):28755–73. doi: 10.18632/oncotarget.4810 (PMC4745690; doi:10.18632/oncotarget.4810)
Supplement: Supplementary file 6 [file oncotarget-06-28755-s006.xlsx]

## Sheet: Table_S5_Molecular Functions
Table S5. Molecular functions of genes in Table 1 according to GeneCard annotations.
ENSEMBL ID	Identified by	Gene Name	Molecular function according to GeneCards
ENSG00000144891	Cuffdiff	AGTR1	Mediates the action of angiotensin II by association with G proteins that activate a phosphatidylinositol-calcium second messenger system.
ENSG00000132680	Cuffdiff	KIAA0907	NA
ENSG00000169241	Cuffdiff	SLC50A1	Mediates sugar transport across membranes. May stimulate V(D)J recombination by the activation of RAG1
ENSG00000254244	DESeq	PAICSP4	A pseudogene
ENSG00000135604	DESeq	STX11	SNARE that acts to regulate protein transport between late endosomes and the trans-Golgi network
ENSG00000162062	Both	C16orf59	NA
ENSG00000132676	Both	DAP3	Involved in mediating interferon-gamma-induced cell death
ENSG00000175832	Both	ETV4	Transcriptional activator that binds to the enhancer of the adenovirus E1A gene. Diseases associated with ETV4 include peripheral primitive neuroectodermal tumor, and extraosseous ewing's sarcoma.
ENSG00000139112	Both	GABARAPL1	Ubiquitin-like modifier that increases cell-surface expression of kappa-type opioid receptor through facilitating anterograde intracellular trafficking of the receptor. Involved in formation of autophagosomal vacuoles.
ENSG00000128059	Both	PPAT	Catalyzes the first step of de novo purine nucleotide biosythetic pathway.
ENSG00000157927	Both	RADIL	Downstream effector of Rap required for cell adhesion and migration of neural crest precursors during development
ENSG00000169218	Both	RSPO1	Activator of the canonical Wnt signaling pathway by acting as a ligand for LGR4-6 receptors. Diseases associated with RSPO1 include palmoplantar hyperkeratosis with squamous cell carcinoma of skin and sex reversal, and palmoplantar hyperkeratosis and true hermaphroditism.
ENSG00000180440	Both	SERTM1	NA
ENSG00000096063	Both	SRPK1	Plays a central role in the regulatory network for splicing, controlling the intranuclear distribution of splicing factors in interphase cells and the reorganization of nuclear speckles during mitosis. Can influence additional steps of mRNA maturation, as well as other cellular activities, such as chromatin reorganization in somatic and sperm cells and cell cycle progression.
ENSG00000160408	Both	ST6GALNAC6	Responsible for the biosynthesis of DSGG (disialylgalactosylgloboside) from MSGG (monosialylgalactosylgloboside) in normal and malignant kidney.
ENSG00000168477	Both	TNXB	Appears to mediate interactions between cells and the extracellular matrix. Substrate-adhesion molecule that appears to inhibit cell migration. Accelerates collagen fibril formation. May play a role in supporting the growth of epithelial tumors
