# Supplementary material for: Triple-layer dissection of the lung adenocarcinoma transcriptome – regulation at the gene, transcript, and exon levels
Source: Oncotarget. 2015 Sep 2;6(30):28755–73. doi: 10.18632/oncotarget.4810 (PMC4745690; doi:10.18632/oncotarget.4810)
Supplement: Supplementary file 7 [file oncotarget-06-28755-s007.xlsx]

## Sheet: Table_S6_validation details
Supplementary Table S6. The proportions of models (out of 100) that assigned the test samples to "tumor" in the two independent validation datasets.
	GSE37764 (no-smoker dataset)
	ID	Type	DESeq Gene	Cuffdiff Gene	DESeq & Cuffdiff Gene		DEXSeq Exonic Region	Cuffdiff Transcript	DEXSeq Exonic Region
			(13 Genes)	(14 Genes)	Intersection (11 Genes)	Union (16 Genes)	(397 Exonic Regions)	(50 Isoforms)	Naïve FPKM (28 ExonicRegions)
	SRR493937	Normal	0	0	0	0	0.02	0.02	0.31
	SRR493938	Normal	0	0	0	0	0.03	0.08	0.48
	SRR493939	Cancer	1	1	1	1	1	1	1
	SRR493940	Cancer	1	1	1	1	1	1	1
	SRR493941	Normal	0	0	0	0	0	0	0.08
	SRR493942	Normal	0	0	0	0	0	0	0.1
	SRR493943	Cancer	1	1	1	1	1	1	1
	SRR493944	Cancer	1	1	1	1	1	1	1
	SRR493945	Normal	0	0	0	0	0	0	0.01
	SRR493946	Normal	0	0	0	0	0	0	0
	SRR493947	Cancer	1	1	1	1	1	1	1
	SRR493948	Cancer	1	1	1	1	1	1	1
	SRR493949	Normal	0	0	0	0	0	0	0.14
	SRR493950	Normal	0	0	0	0	0	0.01	0.15
	SRR493951	Cancer	1	1	1	1	1	1	1
	SRR493952	Cancer	1	1	1	1	1	1	1
	SRR493953	Normal	0	0	0	0	0	0	0.15
	SRR493954	Normal	0	0	0	0	0	0	0.19
	SRR493955	Cancer	1	1	1	1	1	1	1
	SRR493956	Cancer	1	1	1	1	1	1	1
	SRR493957	Normal	0	0	0	0	0	0	0
	SRR493958	Normal	0	0	0	0	0	0	0
	SRR493959	Cancer	1	1	1	1	1	1	1
	SRR493960	Cancer	1	1	1	1	1	1	1
	GSE34914 (KRAS dataset)
	ID	Type	DESeq Gene	Cuffdiff Gene	DESeq & Cuffdiff Gene		DEXSeq Exonic Region	Cuffdiff Transcript	DEXSeq Exonic Region
			(13 Genes)	(14 Genes)	Intersection (11 Genes)	Union (16 Genes)	(397 Exonic Regions)	(50 Isoforms)	Naïve FPKM (28 ExonicRegions)
	SRR396799	Cancer	1	1	1	1	1	1	1
	SRR396800	Cancer	1	1	1	1	1	1	1
	SRR396801	Cancer	1	1	1	1	1	1	1
	SRR396802	Cancer	1	1	1	1	0.96	1	1
	SRR396803	Cancer	1	1	1	1	1	1	1
	SRR396804	Cancer	0.99	0.99	0.96	0.98	1	1	1
	SRR396805	Cancer	1	1	1	1	1	1	1
	SRR396806	Cancer	1	1	1	1	0.97	1	1
	SRR396807	Cancer	1	1	1	1	0.99	1	1
	SRR396808	Cancer	1	1	1	1	0.99	1	1
	SRR396809	Cancer	0.99	0.88	0.92	0.97	0.84	1	1
	SRR396810	Cancer	1	1	1	1	0.96	1	1
	SRR396811	Cancer	1	1	1	1	1	1	1
	SRR396812	Cancer	1	1	1	1	1	1	1
	SRR396813	Cancer	0.96	0.99	0.98	0.97	0*	0.17*	0.98
	SRR396814	Cancer	1	1	1	1	1	1	1
	* This particular sample was mistakenly assigned to "normal".
