# Supplementary material for: Triple-layer dissection of the lung adenocarcinoma transcriptome – regulation at the gene, transcript, and exon levels
Source: Oncotarget. 2015 Sep 2;6(30):28755–73. doi: 10.18632/oncotarget.4810 (PMC4745690; doi:10.18632/oncotarget.4810)
Supplement: Supplementary file 8 [file oncotarget-06-28755-s008.xlsx]

## Sheet: Table_S7_naive 28 DEEs
Supplementary Table S7. The28 DEEs identified by using "naïve FPKM" values.
	DEXSeq Exonic Region	# coding transcripts sharing the DEE (type)	# noncoding transcripts sharing the DEE	total # transcripts in the gene	ASE/CSE	Unique to one transcript	Gene Name	Intersection with FPKM measured by Cufflink	Associated oncogenic signature
	ENSG00000165410:E001	2 (3'UTR)	0	6	ASE	No	CFL2	Yes	STK33_NOMO_UP,STK33_UP,STK33_SKM_UP
	ENSG00000114654:E001	2 (CDS, 5'UTR)	0	3	ASE	No	EFCC1	Yes
	ENSG00000161835:E021	4 (3 CDS , 1 unknown)	2	9	ASE	No	GRASP	Yes	ESC_J1_UP_LATE.V2_DN
	ENSG00000115738:E010	2 (3'UTR)	0	4	ASE	No	ID2	Yes	MTOR_UP.V1_DN,TGFB_UP.V1_DN,VEGF_A_UP.V1_UP,KRAS.600.LUNG.BREAST_UP.V1_UP,ESC_J1_UP_LATE.V1_UP,BMI1_DN_MEL18_DN.V1_DN,GCNP_SHH_UP_EARLY.V1_DN,MEL18_DN.V1_DN,RAF_UP.V1_DN,EGFR_UP.V1_DN,MEK_UP.V1_DN,CAMP_UP.V1_DN,KRAS.LUNG.BREAST_UP.V1_UP,ERB2_UP.V1_DN,SNF5_DN.V1_UP
	ENSG00000172349:E016	4 (2 CDS , 2 unknown)	2	14	ASE	No	IL16	Yes
	ENSG00000078596:E002	2 (3'UTR)	0	6	ASE	No	ITM2A	Yes	VEGF_A_UP.V1_UP,P53_DN.V2_UP
	ENSG00000186994:E014	2 (CDS)	0	4	ASE	No	KANK3	Yes	PTEN_DN.V1_UP,VEGF_A_UP.V1_UP,IL15_UP.V1_UP,ESC_J1_UP_EARLY.V1_UP,E2F1_UP.V1_UP,GCNP_SHH_UP_LATE.V1_DN
	ENSG00000197291:E018	0	2	6	ASE	No	RAMP2-AS1	No
	ENSG00000126458:E008	2 (5'UTR, CDS)	1	2	CSE	No	RRAS	No	CYCLIN_D1_KE_.V1_UP,CYCLIN_D1_UP.V1_UP,ALK_DN.V1_UP,RB_P130_DN.V1_DN,TBK1.DF_UP
	ENSG00000012171:E008	0	7	16	ASE	No	SEMA3B	Yes	KRAS.600.LUNG.BREAST_UP.V1_UP,JNK_DN.V1_DN,PRC2_EDD_UP.V1_UP,KRAS.LUNG.BREAST_UP.V1_UP,CAHOY_ASTROGLIAL
	ENSG00000170632:E015	0	1	11	ASE	Yes	ARMC10	Yes
	ENSG00000173812:E021	1 (3'UTR)	0	7	ASE	Yes	EIF1	Yes
	ENSG00000107623:E003	2 (5'UTR, CDS)	0	1	CSE	Yes	GDF10	Yes	KRAS.AMP.LUNG_UP.V1_DN,CTIP_DN.V1_UP,PTEN_DN.V1_UP,ATF2_UP.V1_UP
	ENSG00000161835:E001	2 (5'UTR, CDS)	0	9	ASE	Yes	GRASP	Yes	ESC_J1_UP_LATE.V1_DN
	ENSG00000204592:E004	0	1	3	ASE	Yes	HLA-E	Yes	PKCA_DN.V1_UP,E2F1_UP.V1_DN,RAPA_EARLY_UP.V1_DN
	ENSG00000136156:E013	1 (3'UTR)	0	4	ASE	Yes	ITM2B	Yes
	ENSG00000197753:E009	0	1	3	ASE	Yes	LHFPL5	No
	ENSG00000133800:E001	1 (3'UTR)	0	4	ASE	Yes	LYVE1	Yes	SRC_UP.V1_UP,BRCA1_DN.V1_DN,IL15_UP.V1_DN
	ENSG00000074527:E020	1 (5'UTR)	0	7	ASE	Yes	NTN4	Yes	CSR_LATE_UP.V1_DN,CRX_NRL_DN.V1_DN
	ENSG00000145247:E009	0	1	9	ASE	Yes	OCIAD2	Yes
	ENSG00000257542:E001	0	1	4	ASE	Yes	OR7E47P	Yes	IL2_UP.V1_UP,CTIP_DN.V1_UP,IL15_UP.V1_UP,PRC2_SUZ12_UP.V1_DN,KRAS.DF.V1_DN
	ENSG00000179889:E052	0	1	18	ASE	Yes	PDXDC1	Yes
	ENSG00000104695:E027	1 (5'UTR)	0	10	ASE	Yes	PPP2CB	No
	ENSG00000112531:E042	1 (3'UTR)	0	17	ASE	Yes	QKI	Yes
	ENSG00000105538:E015	1 (CDS)	0	4	ASE	Yes	RASIP1	Yes	ESC_J1_UP_LATE.V1_DN,KRAS.DF.V1_UP,ESC_V6.5_UP_LATE.V1_DN,RPS14_DN.V1_DN
	ENSG00000204308:E010	2 (CDS, 3'UTR)	0	3	ASE	Yes	RNF5	No	TBK1.DF_DN
	ENSG00000113811:E001	1 (3'UTR)	0	5	ASE	Yes	SELK	Yes	RB_P130_DN.V1_DN
	ENSG00000204713:E010	0	1	7	ASE	Yes	TRIM27	Yes
