# Supplementary material for: Triple-layer dissection of the lung adenocarcinoma transcriptome – regulation at the gene, transcript, and exon levels
Source: Oncotarget. 2015 Sep 2;6(30):28755–73. doi: 10.18632/oncotarget.4810 (PMC4745690; doi:10.18632/oncotarget.4810)
Supplement: Supplementary file 9 [file oncotarget-06-28755-s009.xlsx]

## Sheet: Table_S8_TCGA_Prostate_details
Supplementary Table S8. The proportions of models (out of 100) that assigned the validation samples of prostate adenocarcinoma to "tumor".
	TCGA Test Dataset
	ID	Type	DESeq Gene	Cuffdiff Gene	DEXSeq Exonic Region	Cuffdiff Transcript
			(6 Genes)	(9 Genes)	(3 Exonic Regions)	(2 Isoforms)
	TCGA-HC-7738-01	cancer	1	1	1	1
	TCGA-HC-7738-11	normal	0	0	0	0
	TCGA-HC-7742-01	cancer	0.98	1	1	1
	TCGA-HC-7742-11	normal	0	0	0.03	0.19
	TCGA-HC-7745-01	cancer	0.28	0.16	0.99	0.2
	TCGA-HC-7745-11	normal	0	0	0	0
	TCGA-HC-7747-01	cancer	0.86	0.17	1	1
	TCGA-HC-7747-11	normal	0	0	0	0
	TCGA-HC-7752-01	cancer	1	1	1	0.73
	TCGA-HC-7752-11	normal	0	0	0	0
	TCGA-HC-7819-01	cancer	1	1	1	1
	TCGA-HC-7819-11	normal	0	0	0	0
	TCGA-HC-8259-01	cancer	1	1	1	1
	TCGA-HC-8259-11	normal	0	0	0	0
	TCGA-HC-8260-01	cancer	0.9	0.35	0.97	0.7
	TCGA-HC-8260-11	normal	0	0	0	0
	TCGA-HC-8261-01	cancer	1	1	1	1
	TCGA-HC-8261-01	cancer	1	1	0.72	0.23
	TCGA-HC-8262-01	cancer	1	1	1	1
	TCGA-HC-8262-11	normal	0	0	0	0
	TCGA-HC-8265-01	cancer	1	1	1	1
	TCGA-HC-8265-01	cancer	1	1	0.73	0.23
	TCGA-J4-A83J-01	cancer	1	1	1	1
	TCGA-J4-A83J-11	normal	0	0	0	0
