# Supplementary material for: Triple-layer dissection of the lung adenocarcinoma transcriptome – regulation at the gene, transcript, and exon levels
Source: Oncotarget. 2015 Sep 2;6(30):28755–73. doi: 10.18632/oncotarget.4810 (PMC4745690; doi:10.18632/oncotarget.4810)
Supplement: Supplementary file 10 [file oncotarget-06-28755-s010.xlsx]

## Sheet: Table_S9_TCGA_Prostate_SPI
Supplementary Table S9. The system performance indices (SPIs) of different classification systems on the validation samples of prostate adenocarcinoma.
	Test Data	TCGA Test Dataset
		( 24 samples )
	DESeq Gene	0.959167
	(6 Genes)
	Cuffdiff Gene	0.903333
	(9 Genes)
	DEXSeq Exonic Region	0.974167
	(3 Exonic Regions)
	Cuffdiff Isoform	0.870833
	(2 Isoforms)
